# Supplementary material for: Biochar Obtained from Caryocar brasiliense Endocarp for Removal of Dyes from the Aqueous Medium
Source: Materials (Basel). 2022 Dec 19;15(24):9076. doi: 10.3390/ma15249076 (PMC9787617; doi:10.3390/ma15249076)
Supplement: Supplementary file 1 [file materials-15-09076-s001.zip]

Archive with 1 entries (1 files):
- materials-1961654-supplementary.pdf
